# Supplementary material for: Identification of a putative quantitative trait nucleotide in guanylate binding protein 5 for host response to PRRS virus infection
Source: BMC Genomics. 2015 May 28;16(1):412. doi: 10.1186/s12864-015-1635-9 (PMC4446061; doi:10.1186/s12864-015-1635-9)
Supplement: Additional file 2: — This is a file including the reassembled FASTA sequence of all genes within the Sus scrofa chromosome 4 PRRS host response QTL region at 139136697–140420778 Mbs. [file 12864_2015_1635_MOESM2_ESM.txt]

>GBP6;5175
GGGCATCTGGATGTGGTGTGTCCCCCACCCCTCCAAGCCAGACCACATCCTGGTCCTTCTGGACACCGAGGGCCTGGGTGATGTGGAGAAGGGCGACTCCAAGAACGACTCGTGGATCTTTGCCCTGGCCGTGCTTCTGAGCAGCGTCTTCGTCTACAACAGCATGAACACCATCAACCACCAGGCCCTGGAGCAGCTGCATTATGTGACAGAGCTCACGGAGCTCATCAGGACCAAGTCCTCGTCAGAAAACGATGGAGTGGAGGACTGCACGGAGTTTGTGAGTTTCTTTCCAGACTTTATCTGGATTGTTCGGGATTTCACCCTGGACCTGAAGTTGCATGGTCACCCTGTCACAGAGGATGAGTACCTGGAGAATGCCTTGAAGCTGATTCCAGGCAATAATCCCAAAGCCCGAATATCCAATCTACCCAGAGAGTGCATCAGGCATTTCTTCCCAAAACGGAAGTGTTTTGTCTTTGACCGACCAACACATGACAAAGATCTCCTGGCCAATATTGAGAATGTGTCGGACGACCAACTGGATCCTAAATTCCAGGAACAAGCAAACAACTTCTGTTCCTACATCTTCACCAATGCAAAGACCAAGACGCTCAGAGATGGAATCACAGTCGTTGGGAAGCGGCTGGGGACTCTGGTGGTGGCATACATGGATGCCATCAATACCGGAGACGTTCCTTGTCTGGAGAACGCAGTGACAACCCTGGCCCAGCTGGAGAACTCAGCGGCCGTGCAGAAGGCGGCCGACCTCTACAGCGAGCAGATGGCCCAGCGACTGAGCCTCCCCACAGACACGCTCCTGGAGCTGCTGGAGGTGCATGCGGCCTGCGAGAGCAAGGCCATTGCGGTCTTCATGGAGCACTCCTTCAAGGATGACACGCAGGAGTTCCAGAAGATGCTGGTGGAAATCATAAAGAATAAGAAGGAGGGTTTCGTGCTGCAGAATGAAGAGGCATCTGCCAAATACTGCCAGGAAAAACTTGATCAGCTTTCAAAGACCCTAATGAAAGGTATTTCTGCAGGAATGTTCTCTGTTCCTGGAGGCCATGAACTCTACAGGAGAGCAAAGACAAAGCTTGAAATGGAGTATTGCCAAGTGCCCAGGAAAGGAGTAAAGGCCGACAAGGTCCTCCAGCGCTTCCTGCAGTCACAGGTGGCAATAGAGAAATCCATCCTGCAGGCAGATAAAGCCCTCACTGACGGGCAGAAGGCCATAGCAGAGGAGCGGGCCAGGAAGGAGGCAGCGGAGAAGGCGCAGGAGCGGCTGAAACAGGAGCTGCAGGAGCAGGAGCAGCAGGTGGCAGCTCAGCAGAGGAGTTTCCAGGAAAACATAGACCAGCTGACAGAGAAGCTGGAAAAGGAAAGAGCAAACATCCTGAGAGAGCAGGATAAGATGTTGGAGCATAAACTGAAGGTCCAGGAAGCTCTACTCAAGGAAGGATTTAAAAAGAAGTCCCAGGAGATGAACGCAGAGATACAGCACTTGAGAAATATGATCGCCAGGAATCAAGATACTGAGACGTCCTGGATTACAACAGCCTTGCATGCATTCGGCAGGGAGATGGCATCAGTACTGTTTTCTCCATCTAAACTTCTTGATTACATTGTGAAAGGGAGGACCATGCACGTGTTTGTAAACTTCACTGACGAGCCTTCTGGACCCGAGGGGCAGAAAGCAAGGATGCGTCAGTGTCATCCAAGGCTGTGTGCCTGCTGAACAGCGAGGCCAGACGAACCGAAACCTGGGAGTTCGGAGCAGGGAACGTTCATTGCAAAGGCCAAACAAGGAGGACAGGTGGCTCCTGCTCAGTGAGCCTGATTTTGATGGTTCTCCCGGAAGAGGTTTTAAGTGTAAAAGGCGCGGGCTGTGTGGCTATGATCTGGCTGGTGGGTGGGGAAGTGGCAGGTTGACATCTCTGGGATCCCACCTCCTGCTTACAACCAGGCTGGGGCCACGTGCCTGTGGTCAGCGTGTGTGACCCTCCTCCCCCCGGGTGGGGGTTGGTTTCTGTAGAAGAACGCAGACATACGCATCTGATTGTCATCTATGTCCCTCCGGAGGAGGGGGGAGGCCTGCGACTCGATGCCCCATTACCCGCTTGAGCCTACTCCTTGGATCCCAGGGAAGCTTAGGAGATGAAAGCCTTGTCTCCTTCAAACAGTGAACAGGGGACATGAAGGGGCTTTTGTGTCTGCGAGGGCCACACGGGGTCCTGCTAGGTTTCATCAGCAGAAACCTAAGCAATACAAGATGATGCAGAACTGCTTTGTTAGGGAAATTTTCATTGCTCCTCAAAACACAGGAGTGAGTAAAGGAAAGACCAAAATAGGAAAAAGAGAGAAGAGCCAGAAAGACAGAAAGGGCTGGGCTTTGGTTTTCTTCAAAGCTCTGATGGCAAATAAACATTAGGAATAAACATATTCTCCCCCATCTTTGGTAAAATGTCTTACACTCACATGAGCTTTTTGGATGGTGTTGCATTTGCAGTGGGTTATGGGAGGTGCCATCTGCAGCTCCAGCTCTGGTTGAATTACCATCGAAAAGAAGAGAGGTAACCTGCCCCGGGACTGCAAATGGGAGGCTGCAAGGGATCAGACATTGACACAGCATGATGTCAGCAAGCCCTGGAAAGCACCCAAATGCCACAGCAAATGATGGAGAGCATCCTTGATGTGCTTTGCCCTTTGGGAGGCTGTATAATTTGAGACAGGCTGCTTGGGTTAGACAAATGAGTCTTATTACAAAAAATCCACTTAGTGAAGCAAAGAAGACTGTCATGTACTAGCCAACAAAGAAGAGCTCTGAAATTAGACTCCTGGGGAAGAGAATGGAGGTCCAGGCCACACGATCGTGGACTGTTCTAAACTCTTTACTGTGTCTCATGGTCAAGACAGAGTATCAAGATGTCTTCCTGAGATTGGCTCTCTGAATAGTACGGATCAATGAGTTACAGACTCATGTGCTGCCAAAACTAGGGATAGTCCTAGAAATACTGAAAAGTGAAAGCTGCCTAAATGTGTTTCATTGGGCAAGTCCAAGTGCTATATCTCTATCAATGTAAAAAACTCTTCCAGAATACACACATCCATACATAGGTCTCAAAGCAAAACAAAAGGTTGTGTGAAATAAGAAATAGTAAGAACGCTGTCCTTCCAAACGACATCATTTTCATAATAAAATTGCAAAAGGGGACATGAAATGGCCAATGCACATGTGAAACGATATCACATGTAGGAGTCCTTGGAATCACAAGGTATTTCCTGTAATGGAACTCGGGTTTGGCTGCGTGCCACTGGAAATCCGGTGCTCAAGAGGCAAGTGTTGGTGGGAAATACTGCTTTCTTTAGGAGGGGGGCAACCTGGAGAGAAGGCAGAGTGCTGTCCAAAACCAGTTCTGAAGATGCTGCTGGACAATGAGAGTTTTTAATGGGGGAATCATTTGGGGACAAGTCAGGGTCTTTGTTGTCTTCCACTGTGTGCAGCCTTTCTTCTGACTGGTTGGTGGTGAGCTGACAGAGAGGTTCCAGAACTCTTGTGCTCAGCTTGATATCACCACCCTCCACCCAGGTGGGGACCTTCCTGCAGAAGAACTCAAGGATATACCCTTGTAGATGCCTTGTGGAGGAAAGGAATCCTGCCCCATTGCTGCACTACTGCTTCTGGACTGCTTTTCCCTGATTTCTGCATATTCCCTCCCTTCCCTCCCTCATTAGCAACTGTTTGAATCTGCCCTTTGGCGCTCAGGGAAGGCTAAGGATGCTGAATGAAGTCTATTTCCTACAAACAAGACACAGGGGACGCGGAAAAGATTTGTACCCAGGAAGGCCCCTTCGGGTCCTGCTCAGTTTCAACTCTACACATCTGCCAAATGCAAAATCAGCATACAATAGTAAGGTGTGATGAGGTTGTGGAGCCATGGAATGCTCTCCACCGTTAGCGCAAATATAAATCAGTAGCATTATGAAATTGTACAACAGCATCTGCTAATGTTGAACATACGCCTTTATAGCAATAATTTTCCATGTATATGTATAAGAAGAAGATGCACATCTAGGGACTAAAAGGTACGTACAAGAATTTTTGTAACGATTTTTTCATACTAATCAAAAAAACTGGACAATGTTTAATGTTCATCAACATTGTGTGAAGAAATCATGTATATTTAGAATGGGATAATATATTGAAATGAGAATAAATAAGCTACAGCTGCATACAGAAATATGGACGAAGCCTATACGCAAAATGTTGAAGAAATGCTAAATGGTACATTGTTTATGATTCCATTGATGTAAAGTGCTAAAACAGGATAGTGGTTATGCTTAACTGGGAGAGAGGAGTGGGCAGAATTGGAATTAGAGCATGAAAAGTTTTGGGGGGCAGTCATGATATAATCTTTGTATTTGGGTGCTGGTAATGTGGATGTGTTTTGTTTGAAAATTCATGAAGTCCTGCATTTATGAAATATGCACTATTATGTATATATATTTGTGCTCAGAGAAATTTCTTTAAAACATATGTGTTTAAAAGCAGTAAACAAAGTAATAAAGTAATAAACCCAACAAACATAGGAAAAGACCATGCCCTGGAAAATATAGAGTAATAGCAAAAGATTTTAAAGGGCTTAATAAATGATGGAACGTATACTGATCACAGAATGGAAGACCCATTTTAAAAGTTATTTCTTTCCAAATTTATCTGTGGAGTCAAGGCACTTCCAAACAAAATCCCAAGGAATATATATTTGTGAAAAAAGGCAAATTCATTCTAAAGCATATATGAAAAGGCAAAAATGCAAAAAAAAAAAAAAATAACCAAGGCAATTGTGAACAAAATGAAAAAAAAGCTTACTCTATCATATGTCAAAACTTATTATAAAGCTAAAGCAATTAAGGTAGAATGGTATAGGTGCACAAGAAAGACAAGGAAAGATGCAACAAATTAGAGTGCTCAGAAACTGACGCATGTATGGACAGCAGATTCATGGCAACTATAGAGAAACAGTAAATTTTTTAAGAAGTGGTGCTGGGCCAATGTTATATTCATGGAAAAATAACACCCAATGCTTGGTTCCTACACCCCACCACCCACAAACTCAATCGTATATGGATATGGACTATAGATCCAAATATGAAAGGCAAAATAAAAAACTTTTT
>GBP5;2324
CTTCCACTTTTGGTTTTGTTTTGTATTCTAATCCTCTGCCTTGTGGAAGGCAGCTCAGTGGAGAGAAAGGAAATTCCCAGGACAGGCTTTTTTTTTCTTTAAAGTATATCAGAAAAACACAGCTAAACTAAGGGACAGCGTTACAGGTCTCACCAAGTTGTCATGAGGCAGCTTCCTCCCTTGGTCTAAAAGATCTCTGCTACTGACCTTACAGTTAAGATCAGAGGACACCCTAGACATGGCCTCAGGGGTGCACATGCCCGAACCACAGTGCCTCATTGAGAACATCAATGGGCGACTGGCGGTGAACCCGAAAGCGCTGAAGCTCCTGTCTGCCATCAAGCAGCCCCTGGTGGTGGTGGCTATCGTGGGCCTGTACCGCACAGGCAAATCCTACCTGATGAACAAGCTGGCTGGGAAGAACAAGGGCTTCTCTGTGGGCTCCACGGTGCAGTCTCACACAAAGGGCATCTGGATGTGGTGCGTGCCTCACCCCAGGAAGCCAGACCACACCCTGGTCCTTCTGGACACCGAGGGACTCGGGGATGTGGAGAAGGGCGACAAGAAAAATGACACCCAGATCTTTGTGCTGGCACTGTTACTGAGCAGTACCTTTGTATACAACACCATGAACAAAATTGACCAGAGGGCAATCGACCTCTTGCACTACGTGGCAGAACTAGCCACATGGCTCCAAACAGTATCCTCAACTGATGCTGACGAGGTGTCGGGTCCAGAGGACTCTGTGAGCAACTGTCCAGACTTAGTGTGGACTCTGAGAGATTTCTTCCTTGACCTGGAAGTAAATGGACACCCCATCACAACAGATGAATATCTGGAGAATTCGCTGAGGCCAAAGCCAGGGGCTGATAAAAGTCTTCAGAATTTTAATTTGCCCCGTCAGTGTATACAGAAATTCTTTCCCACAAAGAAATGCTTTATTTTTGACTCCCCCACTCATCGGAAGAAGCTTGCCCAGCTTGAGACGCTACATGATGATGACTTGGAACCGGACTTTGTACAACAAGTGGCGGAATTCTGTTCCTACATCTTCAGCCACTCCAAATCTAAAACTCTTCCAGAAGGCAGCAAGGCCAATGGGTCCCATCTAGAGAGAGTGGTGCTGACCTACGTGAAAGCCATCAGCAGTGGGGACCTGCCCTGTGTGGAGAACACAGTCCTGGCCTTGGCGCAGGTTAAGAACTCGGCTGCAATGAAAACGGCCATTGCCCACTATGACCAGCTGATGGGCCAGAATCTGCACCTGCCCACAGAGACCCTGCAGGAGCTGCTGGACCTGCACAGGATCTGTAAGAAAGTGGCCATCGAAGTATTCGTAATGAATTCTTTCAAGGATGTGGACCACGGGTTCCAGAAAAAATTAGAGACCCTGCTAGAAGCCAAACAGAATGAACTTCATGAAAGGAACTTGAAGACATCACTAGACCGTTGCTCATCTTTACTTCAGGTTATTTTTGAACCTCTAGAAGAAGAAGTGAAACAGGGGTTTTATTCAATACCAGGGGGGCATCGTCTCTTCATGCAGAGGAGAGAAGAGCTGAAGGCAGTGTACTATCAGGTGCCCTGGAAAGGGCTACAGGCTGAAGAAGCTCTGCGGAAATATTTACAGTCCAAGGAGTCTATGAATGTTACGATTTTCCAGACAGATCTGGCTCTCACACAAAGGGAGAAGGAGATGGAAGAGGCACGTTTGCAAGCAGAGGCTGTAAACTTTAAGGTACAAGTGTTAGCAGCCATCCTAACACAGCAACACCAAATGATGGAGCAGCGGCAAAGATTCTATCAGGAACAAGTGAGACGAATGGAAATAAACAGACTGCACCAGCAGGTATTGCAACAGAGAGCCCAGGAACGTTATCTCCAGGAAGAAGCTAAAAGGATCCAGGAGAGAGCCCAAGCTGAGAACAAGAGACTTCAAGATGAGCTCGAGCATCTGCAGATAAATGACTCGAATGATGATAAATGTATCATACTTTAAAGAGCTAAACACAAAAACTTCCCTTTCTTGTTCACTTTCCCTGAAGACACAAGGGAACACGAAACTGTAAAACCTGAGACAATCACCATTTGAATAAACTTCACAATAATTATATTGAACTTACATGTGGAATCTAAAAAAAGGATGCAATGAACCTCTTTGCAGAACAGATACTGACTCACAAACTTTGAAAAACTTACGGTTGCCAAATGAGACAGGTTTGGGGATGGGGGGATGTGCTGGGGGTTTGAGATGGAAATGCTATGATTTGGTTGTGATGATCACTGTACAACTATAAATGTAATAAAATTCATTCAGTAATGAC
>GBP4;2157
GGGTGATGTGGAGAAGGGCGACTCCAAGAACGACTCGTGGATCTTTGCCCTGGCCGTGCTTCTGAGCAGCGTCTTCGTCTACAACAGCATGAACACCATCAACCACCAGGCCCTGGAGCAGCTGCACTACGTGACTGAACTGACAAAACTCATCAGGACAACGTCCTCTGCCATCTCTGGTGAAGCAGAGGACTCAGCCAAGTTCGTGAGTTTCTTCCCAGACTTTGTTTGGACTGTTCGGGACTTCATGCTGGAGCTAGAGTTAGATGGATACCCCATCACCGAAGACGAGTACCTGGAGAATGCCTTGAAGTTGATTCCAGGCTGGAATCCCAATATCCAAAATTCCAACATGCCCAGAGAGTGTATCAGGAAGTTTTTTCCGAAACGGAAGTGCTTTGTCTTTGACCGGCCTACAAACAACAGACAGCAGTTGCTCCATATTGAAGAGCTGCCAGACGACCAACTGGATAGGAATTTCCTAGAGCAGTCAAAGAATTTCTGTTCTTACATCTTCGACCACGCAAAGACCAAGACCCTAAGTGACGGAATCACTGTCACTGGGGGAGGGCTGGCAACTCTGGTGGAGACATACCTAGAAGCCATCAACAGTGGAGAAGTTCCTTGTTTGGAGAACGCAGTGGTAACTCTGGCCGAACGTGAGAACGCAGCGGCCGTGCAGAAGGCAGCCGACCTCTACAGCGATCGGATGGCCCGGCTACTGAGCCTCCCCACAGACACGTTCCTGGAGCTGCTGGAGGTGCACGCGGCCTGCGAGAAGGAGGCCATTGCGGTCTTCATGGAGCGCTCCTTCAAGGATGACAAGCAGGAGTTCCAGAAGAAGCTGGTGGTCCTGATTGAGAAAATAAAGGAAGATTTTTTGCTGAAGAATGAAGATACATCTCTGAAATACTGTCAGGCTGAGCTTAAGAAGCTATCGGAGCCCTTAATGACAAGTATTTCGAGAGGAACTTTCTTCGTCCCTGGAGGACACGGTCTCTACTTAAATGCAAAGAACAAAGTTGAAGAGGACTATAAGCTAGTGCCCAAGAAAGGAGTTAAGGCAACCGAGGTCCTCCAGAGCTTCCTACGGTCGCAGGAAGAAACAGAGGTGGCCATCCTGCAGGCAGACAAAGCCCTCACTGATGGAGACAAGGCCATAGCAGTTGAGTGTGCCAAGACGCAGGCAGCAGAGAGGGAACAGGAGCTGCTAAGAGAGAAACAGAAAGAAGAGGATCAAAAAATGGAGGCGCAACAGAGAAGCCTCCAGGAAAACATAGACCAACTGAAAGAGAAGATGGATAAGGAAAGAGAAAGCCATCTGAGGCAGCAGGAAACGATGCTGGAGCACAAGCTGAAGATGCAAGAAGAACTACTTACAGAAGGATTTAAAAAGGAAGCTGAAGAGTTAAATAAAGAGATAGATGAACTCAAAGAAAGCATCGAAGTAACTAAAAGTGGAGGCTCTTTAAATGTTTCGCGCATCCTTGACGTGGCTAGCATTGCATTAGTTGCAGTACTGCCTGGACCTTATAAAGTTGTTGGTATGGGAGTTAAACTTCTCAATGATGCTTTTAAAAAGACTGATAATTCTGTTTAAGCATATGCTGAAAGACTTCTTAGGTTGTAAGTGTGTAACACTGTAGCTCATTTTTGAAATATGTATGTCTTGGTAGTTTTGCTCCAGAAAATTTTAAAACATGATTGGCAAAGAATTACCACAGTGATTACCAAAGTTATTACGAGGGCCTGATGCTCCAAAAACAAACCATTTCATTTGAATTAAAAGAACCGGAAAACAGGCTGCACAAGAGTGATTAATTGTAGACAATTTCAAGAAAAGCAAAAAAAACAAAAAACAAACCTCAAGAGAAGGAACATTTGCAAAATTTATAATATGCATATTCAGAGAAGTCATTTCCTTAAGCTGTAATGAGCCTTTATAAATCAGTGAGGAAAGAGCAACCCATTTTTTAAATGGGCAAAAATATAAAAGAACAACAAAGTCTAACTTTATGGATTGGCGATGATGCACCAAGTCAAATTAGAAGGGACCTGTGTCACTTCTCAGATGGGCCAGAAAGAACTGTTGTGACAGGACACCGAGCAGGCAACAATTCCTGGAAACTAGCAGTCTGTTGACACTGGCTAGGAAAG
>GBP2;2208
CTTGTTCTTAGCAGATGGAAGCTGGTTAGGGGATTTTGTTCCTTGGATTTTTAGAGAATGCTACACATCGGGAATGATTCACTGTTTCTTAACTGGATAGCTTTCATCTCTTTAAGAAGTTTCAGGGCTCTCCTTCTTGAATCCCTGTTCGAGAGAAGACGTTCTTTTTCCTGAAATTTAAGCGTAAGAACCCTCTCTTGCTCAGCCAGTAACTGAGCCCTCTCCTTTTCCATTTTCTCAGCCAGCTGTTTCATATGTTCATGAAAACTCTTCTCTTTCTCCTGCATTCAACTGCTCATGCTTCTTTTGCATTTCCTCTGAAATTTTGTTTGCAGCTTCTAAAGATTCAGATTTCATCCATTGCACTTCAATCTCTTTTTCCTTTTCTGTTAGTGACTGATCAGTCTGGAGAAGTGCAGCATCCATTCCCTCCCTGGAATCCAAATATGTCTTCAGGGTCTCTTCTGCCCTCTGTATCCCCTTTCTGGGGGCCTGATAGTACTTATTCTTTAGCTCCTGCCTCTTCCGAATAAAGAGACGAAAACCTCCTGGTTTAGAGAATGTTCCCTGCTTCACATCTTCATACAGAGGCCCAAAAATATCTTGAAGTAAAGTCATGCAGTAATCTGAGGAGGCTTTCATGTTCTGGTCACAAAAGTCATCGAGTTTTGCTTCTAACTGTTCCGTCCAGCAGCTCCTTCAGGGTCTCCGTGGGCAGCTGCAGCTTCTCGGCCATCTGCTGCTCATAGTGGGCAATGGCCTTCTGCACTGCGGCCGAGTTCTCGATCTCAGCCAGGGCCAGGACTGCATTCTCCATGCAGGGCAGGTCCCCACTGCTGATGGACCTTGGAATGGCTGAGGATGTAAGAGCAGAATTCTTCAACTTGTTCTCTGAATTCAGGATCCACATCTTCTTCCGGTAGCTGCTCCAGGTGGACAAGGTACTTCCTCTGAGCAGGGCGGTCAAAGATGAAGCACTTCTTTTCTGGGAAGAACTTTCGAATACATAACCGAGGTGCATTAAAGCTTTTAGTTTTTTTATCATACCTTGCTTCAGCTTCAGTGAATTCTCCAGGTACTCGTCAGGAGTGATGGGTTCCCCATTTGCTTGTAGGTCCAGGGAGAAATCTCTCAGGGTCCACACAAAGTCTGGAAAGAAGCTTACAAAGTCAGCTGAGTCTTTGACCTCATGTGTGCCAGGCGAGGATTTTGCCCTGATGCAATCTGTCAGCTCTGTCACATAGGAGGTAAACTGGGATGTGGAGCATCACTGGCTTCATGGGGGAGGGGACTCCTTAGTGAATGCATTCTCCTCAGTTGCCCACACCTGCAACTGGTGACAAAGCGCAGCTGCTCTTTGCTAGACTTCCTGTTGTCTAGACCGCAAAAAGGATACTGTAGCTGGTCCATGGCCTGCTGGTTAATGGTCCCCATGCTGTTGTAGACGAAGGTGCTGCTCAGGAGAATTGCCAGGGCGAAGATCCAGGAGTCGTTCTGGTTGTCACCCTTCTCAACATCCCCCAGGCCCTCGGTGTCGAGCAGAACCAGGGTGTGTTCTCGCTTCTTGGGGTGAGGGACACACCACATCCAGATGCCCTTGGTGTGAGACTGCACCGTGGAGCCCAGAGAGAAGCCCTTGTTCTTCCCAGCCAGCTTGTTCATCAGGTAGGATTTGCCTGTGCGGTAGGGGCCCACGATAACCACCACCACCACAGGCTGCGTGATGGCAGACAGGATCTTTGCAGTTTCCACATTAACCATGAGACGCCCATTGATGTTCTCAATGAGGCACTCCGGGCCTGCCATGAGGATCTCTGTAGCCATCTCCAGGGTGTCACCCGATCTGGAGCAGAGATCCTTCAGGGTGAGAAAAAAAAAAAGACAGCTACTTCAATGTGAAAGTTATAGTGTTTAACCTCTTCCTTTTCTTCTGAGCTGAGCTGCCCTGGTTTCTCGTTTCTCTCTCCCTGGCAGTTTAGGCTTTACTTTATTCCATTGGAGTCCTGGAAGCATGCAGATTTTTTTCAGAAACCTGATGATGGGAAATCAAACCCAGCAGGCAACAGCTGCAAAGAAATAGACACAAAATGAAACTGAAAGCAGAGTCCACGGCAATTACTCACAAAGGAGCCACCAGGAGCTACGTTAATGGGCATGTCTGGAGTCATTTCTCAACTGGGATCTTTAAACTGTACTATTGGAAGATAT
>GBP1;2867
TGCAAATCAAATTTGCACGAATCCGTCCACTGTAAGATGGAGACAGTCCCTCTTCTTTTGCCTGGTTCCCGTCAGGACTGAATTGGACATTAACACAGAGGTTGCTTTGCTTCTGACTCGGCTCTAGAGGGAATCAGTAAAGCTCCTCGACACTGGCTGTGTGGACTAACAGTCAAACCCTCCCGTGAAACAGAGAAGTTACAGAGAAGTCCACTCGTCTCACTGAGAAGAGGAAAGAACTCTCAATGAGACCCGGGGACATGGCCTCAAAGGTGCACATGCCCGAACCACAGTGCCTCATTGAGAACATCAATGGGCGACTGGCGGTGAACCCGAAAGCGCTGAAGCTCCTGTCTGCCATCAAGCAGCCCCTGGTGGTGGTGGCTATCGTGGGCCTGTACCGCACAGGCAAATCCTACCTGATGAACAAGCTGGCTGGGAAGAACAAGGGCTTCTCTCTGGGCTCCACGGTGCAGTCTCACACCAAGGGCATCTGGATGTGGTGTGTCCCTCACCCCAAGAAGCGAGAACACACCCTGGTTCTGCTCGACACCGAGGGCCTGGGGGATGTTGAGAAGGGTGACAACCAGAACGACTCCTGGATCTTCGCCCTGGCAATTCTCCTGAGCAGCACCTTCGTCTACAACAGCATGGGGACCATTAACCAGCAGGCCATGGACCAGCTACACTTCTTTCCAGACTTTGTGTGGACGCTGCGGGACTTCTCCCTGGACTTGGAAACAGATGGAGAATCCATCACAGCAGACGAGTACCTGGAGAACTCACTCAAGCTTAAGAAGGGTACCAGTCAAAAAGATAAAAATTTTAACCTGCCTCGACTCTGTATCCGGAAGTTCTTCCCCAAGAAGAAATGCTTTATCTTTGATCGGCCCACTCAGAGGAAGAAGCTGGGCCAGCTTGAGGATCTGGGTGACGATGAGCTGGACTCAGAATTTGTGCAACAAGCTGCAGAGTTCTGTTCCTACATCTTCTTAAATTCCAAAACGAAAACTCTTTCAGGAGGCATCAAGGTCACTGGGCCCCGTGCATCAGCAGTGGGGACCTGCCCTGCATGGAGAATGCAGTCCTGGCCCTGGCTGAGATCGAGAACTCGGCCGCAGTGCAGAAGGCCATTGCCCACTATGAGCAGCAGATGGCCGAGAAGCTGCAGCTGCCCACGGAGACCCTGAAGGAGCTGCTGCAAACTAGACAAAAAGCGAGACGAATTTTGTGACCAGAATGTTAAAGCATCATCAGAGCGTTGCTCGGCTTTAATTAAGGAAATTTTCAGTCCTCTAGAAGAAGGTGTGAAACAGGGGCTTTATTCTAAAAGTGGAGGGTATCGTCTCTACGTCGAGAAGAAAGAAGAGCTAAAGATCAAGTATCTTGAGACGCCCAGGAAGGGATTACAGGCGGAAGAGATCCTCCAGGAATACTTGAAGTCCAAGGAGTCTGTGGGCGAAGCAATTCTACAGACAGACCAGACTCTCTCGGAGAAAGAAAAGCAGATCGAAGTGGAACGTGTGAGAGCTGAAGCTGCACAGGCTGCAGCCAAAATGCTGGAGGAGATGCAAATAAGGAACCAGCAGATTATGGAACAGAAAGAAAAGAGTTATCAGGAACACGTGAGACAGCTGGCTGAGAAGATGGAGAAGGACCGGGCCCAGATGCTGGAAGAGCAAGAGAGGACGATGGCTCTTAAGCTTCAGGAACAAGCCCGACTAATACAGGAAGGATTCCAGGAAGAGAACAGACGACTTCATAATGAAATACAAAATCTCCAGAAGAAGATGAAAAAATCAAAGAAAGAATGTTTCCTGAGCTAAAGAACTGGAGAAAGAGCGCTTTCCCGGTCCCGCTTAGCCATGGTCTTGCTCAAGTAGTTTAGAATTAAGGAAAATGTTGCCAAACCTGATGATAATTACATTTCACATTGGTATTACACAAAGAACTCGCACATCACGCAGCAGGGTAACCTGAAATCATCTCGACCTTCCTCACCACACCAAAGGGGGGACAGGATACGCATTTCACCTCTGCACCCGCCCAGATGGCACCACGGTCTGGTTCCAATCAGGAGCTTCCTCTTCCAGATGACCGCCAGCTAGACCAGAAGACCCTGAGCACCGTTCTCGGGACTGAGTCCGGCACGAGTTTGGTCAGGCCCACAACACATGCGAACATCGGGGACAACCCTTCTAGCTTCTCAGTGGAGGCAGCATCGTCTTCCACTGTTTCAAAACTGCCCAGTCTGTCAGCAGGATGGGATCCCTGGGCACTGGGAATGCGCGATGCTACTGGTGAATTCGAAGCCAGAGCCAAGGCTCTTTCTGGAGAGACCTAGAATCTCCACAGAATTTCCACAGGAAGATGGGAAAAACCTTAGCATGACTGGCAGCTGGGTGATAAATAAATGGGCTAGAGAAGCGAACTGTCCCTTCCTGCTCGAATTCGCGCAGATTCTAACTTTACTAGGTGGGACTCTCTGGAATTTTAGGTTACAGTGGACTAACACAGGTGACCTGAAAACAGTTTCCCATGGCGTTTTGCGGCTAATTTACAGTCTGCAAAGAAGAATGTGAAATGACAACAGAAACTGTGTTCGAAAACTGAGCTAACTTAAGCGGCTAGACGGGTTTAACCCTAGAGTTTAAGCTATCTTTTCCAAATTCTTCGCATCATCATAAAAACTTATTTTTGCCCTAGAGGAATATTAAATTGTTTTTACATTTTTGCCCAGTTAATAATGCTCTTGCTATTACTTAGTGTATATAGATTTATTGCAGTTGTCAAAAGCCCTAGGTTAATTGGGAAGACGATTAAGAGTATTTTCGAGCTGGAAATAAACTGTGCTTCACTGAGCTTTA
>CCBL2;1621
CAGATTCGTTAACCACTGCGCCACAGTGGGAACTCCTGTAGGAGGTGTTTTAATACATTTCACCTGGAAAAAAATTATCAGATCACCTGAATATTGTTAGGAGTAGGGTTAACAATGGAAATATTCCTTTAAATTTCATTTGTACTGATATTTTTGCTTTGCAATACCCAGCAAGTAGCAGCACTAAGTAATCCCATACTAGGCCATCTAACAGAAACGTGTATTATCTGCATGTATTAAGACTTCTGACTACTCCATGCCTTGATGATTTCTTCAGCAGCATCCAGTGTAGTGTCTTTTTTAATGAAGCAAAATCGCACAAATTTCTCAAACTGTGATTTGACCTCTGCATTACAGAAGGCTGAAACTGGGATGGCTGACAGTTTCTTATTTTTAGTCATCCACTTCACAAATTTATAGTCATAAGGTTCGCTGCTGTCCTTCATATCAGACAGGTCTGCATCTAGCAGAGACACGTCGGCGATGATGAAGTAGCCCCCGTCAGGAACTATGGGTCTCAGGCCGGCACTGTCAAGCAACCGTACCATCCGGTCCCTTTTGCCCTCCAACTCCTTCGGCAAAGAATTAAAGTAACACTCCGGCTCGTCCATGCGCTTGATGTCGACCCACAGTGCTTGAGCCAAGGCCTCCTGCAAGGGAGTGGCGCAGGCAAAGATGCTGTTTTGATTAACTGTCTGTAAATGTTTTATCAAGTGTTTAGGACCAATGGACCAGCCCAGCTTCCAGCCAGTTACACTGAAAGTCTTCCCAGCACTTCCTATGGTTATCGTTCTTTCCCACATACCCGGAAAAGTGGCTATTTTAAAGTGCTTCTTCCCGGTGTACACGATCCATTCATAGACCTCATCACTGATGCAGAGCGTGTCATGTTTGATGCAGAGGTCAGCGATTACCTGGAGTTCCTCCCTGGTGAACACCTTGCCAAGAGGGTTATGAGGCGTATTCAGTATTATAGCTTTGGTTTTGGAATTAAATTTGCTCGCCAGTTCTTGAGGATCTAACGTCCAGTCAGAACTGCACCATCTTTTCCCATCGACAGGTTTCGATCGCAGGGGAACAAAAACGGGCGTTCCTCCGGCCATGCTCACCATGGGCCCGTAGCAGTCATAGAAAGGCACCATCACTATGACTTCGTCTCCCTCCTCGATGAATCCTTGAATGGCATTAAAAAGGGATCCATACGCTCCCACTGTCACAACGATTTCTTCAGTGGGATTGATCTGCTTTTGATAAAACTTTCCATACAGGCAGGACAGAGCTTTCACAAGTGATAGATGACCAAAGCCCCGTGTGTACTGATTCATACTGTCAACGGCTGCGATCTTCGACAGCTTCTCCTTGACGTACTCAGGGGGGGAAATGTCTGGGAGGCCTTGGCCAAGATTGACAACGGTGGGGTCTGCAGCCAACTGGGTGAATTCGACCCATACATTGCTGTCAAGGCCTTCAATTCGTTTTGCATTTTTGAATTTCGAAGACATTTCGGTAGAAGTAGAAAGTCCAAGGATTTTTGAAGCAGAAACTGTTCTCAGGACTTTACTGCCAAGGTTGCAGAGACTCCTCTGGGCCAAAAACATGCTTACCGACGCGCCACTCACAT
>GTF2B;1459
GCTCTTCCGATCTTTTTTATTTCCGAAACTTTATTAAAATAAAAAATTAAATACATGAAAAAATAACGGGAAACAAGGACCTCTATCAGCTTTACTAGCTGCAATATGCATTATTTTTAATTATATTATAAATTATAAATTACATAGAACACATAATTATAACAAAAACTTTAATTTTGAAAAATGTTTTATTCAAGAATTACATAATTTCAGATATCTTCCAAAATAGTTTCCTAGACTGCTACAAAAGAAAGCAAATTCAATAAGAAATTGAAGTCATTAAATATGTTCCACTAGTATATACACAGAGAATGCAAAGCAATGGCTGCGAGGCCCCGGAATGCGTACCGTGTCTGTTCTTCCTTCTCAAAGGCTCGAGCAGCACCGCGCAAGCTGCACAGCAGGTGAAGCTCCGTGCTCAGGAGTCTGACATGAGCCGCCTCAATTTACAACTGTGGGAGTTTGTCCACAGGGGTGTCGAACTTGAAGTCTGTAGGAAACAGGTCTGGGGCTCGAGGATAGATTAGTCTGTAGGACTGTCTGATTGTGACGTCAGCAACACCAGCAATATCTCCAATTTCTTTCTGCGTCCTCTTCTCCGCTGAGGCCTGGGAAGCCATGTAAATGGCTGCGGCCGCCACGGATATGGGGCTCCTTCCAGGCACCAGGTCCAGCTCCACAGCCTTGCGGGCTATGTGTGTGGCTGCCATCTGTACTTGTTTAGGGAGACAGAGGTTGGAACAAAACCTGGACATGAAGTCCCCAGTTGTGATCAAATCCACACTGGTTTCTAAAGCTTTCAAAATAAGTTTGAAACATCGACCAATTTCTTTCTTTGAAATTCGTGATACGGCACATATTTCTTTAAACGTCCTAGGAACTCCTTCTTGTCTGCAGGCAATATAGAGACAAGCAGAAGCTATGGCATCATTAGCTCTTCCCTTCAGGCTTTTCTGTTCATACACTTGCTTGAATAAATTATTTGTTCGATCAACTATATTTCGAGGGAGGTTGATTCTATCTGCCATGGTAGTGATTTCCTTGAATGCGTTCATCATGGCCCGATCAGAACTACTCATGGTTCTCCGATTCTGGTACTTAGAATTACCAAATTCATCAAAACTTGCAGCTCCGGTACCCTTGCCAATCATAGTGGACAAATCTCCATCACTCAGAAGAGGATTCTGAGAATCTCCAACTCGAGATGGATCTTTTGTTGCTTTATCATTGCTGAAAGTTCTCCACTCAGATCCCACATCGATAACCCGGTCACCTACAACCAGGCCACATTCAGGACAGATCATATCACCAGCTCTGTAGTCTTCCACTAAGATTGCATCTGGATGGTTTGGACATGTGACTCTTGGAAGAGCATCCAAACGGCTGGTCGACGCCATCTTCACGGCCCCTCCGGCTCCCGACCGGCGACGACGACGGACGCCCGCAAACAGGAAGCGCT
>PKN2;6662
GAGCAGAACAAGTAAAAGTAAAAGCGGAAGTAGCCGAAATCTCCTAAAAACTGATGACTTGTCCAACGATGTGTGTGCGGTTTTGAAGCTAGATAATACTGTGGTTGGTCAAACTAGCTGGAAACCCATTTCCAATCAGTCGTGGGACCAGAAGTTTACACTGGAGCTAGACAGGTCACGTGAACTGGAAATTTCAGTTTATTGGCGTGATTGGCGATCTCTGTGTGCTGTAAAATTTCTGAGGTTAGAAGATTTTTTTAGACAACCAGCGGCATGGCATGTGTCTCTATTTGGAACCACAGGGTACTTTATTTGCAGAGGTTACCTTTTTTAATCCAGTTATTGAAAGAAGACCAAAACTCCAAAGACAAAAGAAAATTTTTTCAAAACAACAAGGCAAAACATTTCTCAGAGCTCCTCAAATGAATATTAATATTGCCACTTGGGGAAGGCTAGTGAGAAGAGCTATTCCTACAGTAAATCATTCTGGCACCTTCAGCCCCCAAGCCCCCGTGCCTGCTGCAGTGCCAGTGGTTGATGTGCGCCTTCCTGAGCTAGCACCTCCAGCTACTGATTCCGCAGTAACCAAATTGGACTTTGATCTCGAACCCGTACCTCCTCCGGCCCCACCACGTGATTCTTCCCTCGGAGAAGTAGATGAAGCTGCTGAATTAAGAGATCTGGATACACCAGGACAGGATTCAGAAACTCTTTTTGATACTGAGAATGACAGAAATAGTATCCTTCCAAAGTCTCAGTCTGAATATGAACCTGATATTCCTCAGTCGGGCTTAGAATATAGTGGTATTCATGAACTTGAGGACAGAAGATCTCAACAGATGTTCCAGTTTAATCTACAAGACTTCAGATGTTGTGCTGTCTTGGGTAGAGGACATTTTGGAAAGGTGCTTTTGGCTGAATATAAACACACAAACGAAATGTTTGCTATAAAAGCCTTAAAGAAAGGAGACATTGTGGCTCGAGATGAAGTAGACAGCCTGATGTGTGAAAAAAGAATTTTTGAGACTGTGAATAGTGTGAGGCACCCCTTTTTGGTGAACCTCTTTGCCTGTTTCCAGACGACGGAGCACGTTTGCTTTGTGATGGAGTACGCCGCCGGCGGGGACCTGATGATGCACATTCACACCGATGTCTTTTCTGAACCCAGAGCCGCATTTTATGCTGCATGCGTGGTTCTTGGGTTGCAGTATTTACACGAACACAAAATTGTTTATAGAGATTTGAAATTGGATAACTTATTGCTAGATACAGAGGGCTTTGTGAAAATTGCTGATTTTGGTCTTTGCAAAGAAGGAATGGGATATGGAGATAGAACAAGTACATTTTGTGGCACTCCGGAGTTCCTCGCCCCGGAAGTGTTAACGGAAACGTCCTACACGAGGGCGGTGGACTGGTGGGGTCTCGGTGTGCTCGTATATGAAATGCTGGTGGGCGAGTCTCCCTTTCCTGGTGACGATGAAGAGGAGGTTTTTGACAGTATTGTAAATGACGAAGTGAGGTATCCAAGGTTCTTATCGACAGAAGCCATTTCAATAATGAGAAGGTTACTAAGACGAAATCCTGAGCGGCGCCTGGGAGCTGGTGAGAAGGATGCAGAGGATGTAAAGAAGCACCCGTTTTTCCGATTAATTGATTGGAGTGCTCTGATGGACAAAAAGGTCAAGCCGCCCTTCGTTCCCACCGTGAGAGGGCGAGAAGACGTGAGTAATTTCGATGACGAATTTACCTCGGAGGCGCCTATTCTTACTCCACCTCGAGAACCAAGGATACTTTCAGAAGAGGAGCAGGAGATGTTCAGAGATTTTGACTACATTGCGGATTGGTGTTAAGTTCTGCACACTGTGAAACAAGCAGACTGGCTCACAAGAAGACCTCTTAAAATAACAACCTTCATTTGCTCTCTGTGCCACCAGTAGCTTCTGAGTTTGCTTAAAACACGTGACGATGTGTTTAAAAGTACTCTGCTAATACTTTCTTGAAACGTGGCCTCTCAATGTATTTTCACCGTAAATCTGAGCACTGGAAACAGTTTCGTGGAGTTTCAGCTGAATGAACATCGGCCATGAACATCCATCAAAAATGAACACTTTGGGATCAGTGGTCTTATTTTTAGAAAAAGAAAACTCTTCTGCAGCCCCCAGCTTCGCCGTATGCCTGCCTTCAGTGGCAGGAAAATGAATCAGCCAACTCTCTCAGCCGCGTCTTACAAAAAGAGAGAAGGGGCTCGGGTGCCGTTACTGCGCATACATAGCACGATTCCGTTTGAATAAGGCAGATGCTCTTGTTTTTTTTTTTTAAGAAATTACTGTCATATCAAAAAAAATGTAGTGGCAGTGTGTGCACATTTGGGGGCTTTCTTTAACGAAATGAATTGATGTCTTGAATTATAAATTTTCTATATTTATTAGGAGAAAAGATTTTATAGCCTTATCTTTATCAACCATGTAACACAGCCTCATAGCTTTCCAGAAGAGCTACTTGCCAAACAGTTTTGTTCATTAAATCAACCGTAGCGGAAACAAACAGGGACAACTTAACATCTGCATTTACTTAAAATTTTTAAATGAGGACTTATGATCAGCCTGAACCGAGGTACTGTTGCCTCTGCGCATTCCCAAAGTCTAGATACTCAGTATGTCACACCTCTTCTTCCAAAAGCGGTGAACTGGTTACTACTTTTTTGATACTCATTGTGCGTTTATCCGCCTAGTTCACCTTGTTCTCGTGTCTGCTGTAGAAGGGAAGCGTGTCGCTGTTGCAGCAGCGGGGTCGTCACTGTGTACATGCTGTGAACATGCGTATGTGCGAGTTGTCATGGAGTCCCGTCGGAGGTTTACCGTTGAAGCCCACCTCTTCATCCCTTTCGTGCAGTGGCCAGGCAGGCACCTCCGACTCCAGCGTGTACGTTTAGTGCATGTGTACATTGGAGGCCACTGGATCCAGAGGTTCATATTGGCAGTTACTGAGGGCAAAAGCAATATATTATAACAGAATGTATAAATATTTTTGATAAAACAGTCTATATTTTATAAAATTATTATAACACTAAAGCTGTACCTCAAAAGTCAAAAATAATTTGATCAAATACCTTTTGCAACACTTCGGAGGATCCACTTGTGGCTTTTTTTAATGCTCTTATAGGAAAGTGTTTTTGCAAGCCATGACTTTTCTACTTACCTGGAGTTTTTTTTGGGTTTTTTGTTTTAATTATTTTCCCTCCTCCTCTTACGACTTTATTGGTTTTCGTTAGCTCCGCAATAGCTAATCTTTGATTCTGTGCTTCATGTGGTAGAGTCGTCATACCTCAGGAAGAGCACGTGTTGACTGACCGAGTACTGAGTTAAGCGTTTCGTCACGGTGAGCTCTTGTCGTGAGGGCTGTTCAAGATTAAATCCCGTGAGAAAAATGAAAGCGCATGGATTTATAGAGAGTTCAGCTGAAAACATTTATGAATATTTCAGCCATGCCAGAGTGTGTCGGCATGTTTCTCTTGTCCTCTGAGAACAATTAAGATTGTTCAGAGATAATTCCTATTTCTTTATGAATTGATTATTGCCCATGATCCTTTGGGTGGAAATCTTATAGGAGGGAGCAATATGTTATTTAAAATTATTTTAAAATGCCATTGAACTTCCTTGGCAAAGGACAGTAGAGGATCTTAGTTTAATTGTCTGGTTTTAATTTAAACAGTGTTAATACAATTAAAAAAAAAAAACAACACTAAATGCTTTTGAGGTACAGTCTGCTCACCTTTTCTGGTTCTCAAATGTGCAGAGAAAGCAAAGGCCTCAAACCGGCTTTTAGCTTTAAAACCCGACCTAACGCTTTGTAACCACACAGTGTACAGATTATTTTTAATTGAAGTCAATCACTAAAAAAAATTAGAGGGCAGGGTATATTCACACAATTAAGCTGAAGAAAGCACTAATTTTTTCTGTAGTCTTAAATATATATATTTTAGATTTTAAATTTTTAAACTCTATGGAGTGTAAATATATTTTGTTATTACTGTATGTGTAAGTGACTGCTCAAGCACTTTGCAAGGAAATCAGGATATTTTAGAATGGTACACTATGCATTCAGAAGAAATGTGCCTTCATGTCATTTTAAGAAAAAGTGTTTTGCAGTCGTAAGTCACCACAAATGCACAAATTAAAGTTGAAATAGATTGTAATTTGTAACTTTGTTTTTAAGTATTATTTCTTTTGGAAACTTCCTCTTGGTCAAAATATGTATGAATTAGCTTTACTGTATTCAGGATCTCAAAGACTGCTGCTTAGTTAGCCTTCTTGCAGGTACTTTTTGTCCTGGGAAGGACCAAGTTGTCTACTTCCCTGGTAATGATAGGAGATGTTGCATCTGCTCCGGTGGGACTGGTGGCATCTTTCATCCCGTGGCTGTTTATGGGATGCCTGTGTGCTAGACCCTGGGGATAGAAAGGCAGAAAAAAATCCCCCAAGTCTTTATAAGTGGAGACTGGTATGCATGAATGCTAAAGTGCAAGCAAACACTCTTCTCTTGTTTGAGATTAACTTACTTAATTTTAGGACCTGATCTTTTAGAAAACTGAAATGAAAACCGAATACTGGCCATTTATTTTATGGTTGTCTTTTTCGAAAATTGCAAACAGAATATTTTAGAAATATTCAGAAGATCCATGCCCTCTCTGTAGCGCAAATTCAGGCCATAAATGGAAATCACCATTGCATGTTGACTAAGTGAAAGGTGCATTATGGATTCAAATCTAACAAAATTTCTATAGGTGCTGCTAATCTCAAAGCAACTGAGGGTGAGCATGAGAAACCCAAAGGAGCACGTGCCAGGCCATGGGTTGCGCCCTGATACAGAGTTCGTGTTTACCTTCACGCTGTCTTTTGAGATCTCTTACTTCTCTGAGACATCAGCTGTGTGTGCATATATGTACATAATTAGATGTGTTTATAAACATAAATATATACGTATGTAAGTAGAGGTAAGTGTTTAATTTTAAGAGTCAGAAATCTTGCATAATTTCTACCTCTAGTATCATGACTCAGTGGACGCTCTCAGACACGCCGCACAACCCCTCATGGGGGGCTTTGCTGGTCTTCAAGGTAAGAGTGCACGACCGCAGCCCTCACCCCAAGCTAGCGGCGCAACTTGAGCATGGAGGACTATTTCAGAAATATTCAGAAGATCCATGCTCTCTCTGTAGCACTGGGGCTCCGGCACCTGAGTTAGGAGGTACCCAAGCACCGGAGGGAGAAGACTCAGAGCCTGGGACAGAAGCCGACTCCACCAAGAAGGAGGAGGACGGAGAGGGTAAAGGGAAAGACTATTAAAAATATTCAAAATCCCGGAACTCAATAAGGCAAAGAGGGGAAGAGGCCGAAAGATCTGAACAGATACTTCGCACGCACAGTGAAGACGTCCAGTCTGAACCCAACCAGAAGCTGCAAAATCAAGGCCATTCGGGAAGACGTGCCGGCTTCCTTAGGAAAATGGCTGCTTAGTTTCTCTGCCCACTTTTCAATGAGATGATCTGGTTTTTCTGGTATTGAGTTATGTGAGTTCTTTGCGTATTTTGGCTGTTAACCCTTTATCTGACACGTGGTTTGCAAGCCTTTTCTCCCACTTGTAGGTTACCTTTCCATTTTTGTTTATTGTCTCTTGCTGTGCAGAAGCTTTTTTGTTTGATGTAGTCCCACTTGTTTTTGCTTTTGTAGCTTGTGCCAGTTCTATATATAAAAAAAGCATTGCTCAGACCATTGTCAAGGAGCTTCGTCCCTATATTTTTTCCTTGGAGTTTTATGGTATTAGATCTTGTGTTTAAGTCTTTCATCCATTTTGGGTTAGTTTTTGAGTGGTATGCAATAGAGGTCCAGTTTCATTTTTCTGCCTTTGCCCCAGTTTTCCTAACACCGTTTACTGAGGGAGCTACCATTTCCCATTGAGTGTTCTTGGATCCCTTGTCAAATATTAATTGACTCTAAATGCAAGAGGGTTATTTCTGGGCTCTCTACTCTGTCCCATGTGTCAGTTTTTATGCTAGCCCCATGCTGTTTTAACGACTGTAGCTCTGTAGTATAGTTTGAGATGAGGAGGTGTGAATGCCTTTGGTTTTGTTCTTTCTCAGGATTGCTTTGGCTATTCAAGGTCATTTGTGGCTCCAAACAAATTCTTAGGATTGTTTTATTTTCTGTGAAAATGTCATTGGAATTTTAAGAGACTGCATTGAATACATAGCTGGCTTTGGGTAATACAGGTATTTTAACAATAATAATTCTGATCCATGAACACAGCCTATCTGCCTGTTTGTGTCTTCAGTTTCTTCAGAGGCTTTTAGTTTTCATTGTACAGATCTTTCACTTCCTTGGTTAAATTTAATCCTAAATACGTTATTGTTTTTGATGCTATTGTAAAAGCGATATTTTTTATTTCCTTTTTAGATGTTTCATTGTTTATGTTAGAAATGCAACTGATTTCTGTATGTTGACTTTATATCCTGCATCTTTACTGAAGTCGTTGATTAGTTATAATGGTTTTTTGGGTGAGTCCTCAGGGTTTTCTTTGTATAAGATAAAATCTGCAAATAACAACAATCTGCAAATTACTTCCTCCTTTCCAGCATGGGTGTCTTTTCATTTCTTGCTTGATATTTT
